# Supplementary material for: Pomegranate Peel as a Sustainable Additive for Baijiu Fermentation: Physicochemical and Flavor Analysis with Process Optimization
Source: Molecules. 2025 Apr 17;30(8):1800. doi: 10.3390/molecules30081800 (PMC12029601; doi:10.3390/molecules30081800)
Supplement: Supplementary file 1 [file molecules-30-01800-s001.zip]

Archive with 1 entries (1 files):
- molecules-3550993-supplementary.pdf
